# Supplementary material for: Effect of herbivore load on VOC-mediated plant communication in potato
Source: Planta. 2023 Jan 23;257(2):42. doi: 10.1007/s00425-023-04075-6 (PMC11568002; doi:10.1007/s00425-023-04075-6)
Supplement: Supplementary file 3 — Supplementary file3 (TXT 4 KB) [file 425_2023_4075_MOESM3_ESM.txt]

ID	T	G	PLANT	HEIGHT	DAMAGE_1	DAMAGE_2
1	0	BAR	Emitter	12	NA	NA
2	0	BAR	Emitter	19	NA	NA
3	0	BAR	Emitter	16	NA	NA
4	0	BAR	Emitter	27	NA	NA
5	H2	BAR	Emitter	20	8.43	NA
6	H2	BAR	Emitter	16	17.16	NA
7	H2	BAR	Emitter	16	22.33	NA
8	H2	BAR	Emitter	12	7.49	NA
9	H4	BAR	Emitter	19	9.85	14.96
10	H4	BAR	Emitter	27	35.2	14.43
11	H4	BAR	Emitter	25	5.96	2.59
12	H4	BAR	Emitter	19	8.57	9.65
13	0	AGRIA	Emitter	23	NA	NA
14	0	AGRIA	Emitter	13	NA	NA
15	0	AGRIA	Emitter	31	NA	NA
16	0	AGRIA	Emitter	37	NA	NA
17	H2	AGRIA	Emitter	30	12.47	NA
18	H2	AGRIA	Emitter	29	8.31	NA
19	H2	AGRIA	Emitter	14	6.94	NA
20	H2	AGRIA	Emitter	27	7.05	NA
21	H4	AGRIA	Emitter	39	7.55	NA
22	H4	AGRIA	Emitter	11	24.5	NA
23	H4	AGRIA	Emitter	10	8.38	NA
24	H4	AGRIA	Emitter	25	NA	NA
25	0	MONA	Emitter	25	NA	NA
26	0	MONA	Emitter	28	NA	NA
27	0	MONA	Emitter	31	NA	NA
28	0	MONA	Emitter	27	NA	NA
29	H2	MONA	Emitter	32	21.19	NA
30	H2	MONA	Emitter	20	7.78	NA
31	H2	MONA	Emitter	25	22.27	NA
32	H2	MONA	Emitter	29	9.59	NA
33	H4	MONA	Emitter	32	2.7	6.91
34	H4	MONA	Emitter	33	8.39	6.26
35	H4	MONA	Emitter	17	6.27	19.86
36	H4	MONA	Emitter	25	13.3	4.12
37	0	DES	Emitter	28	NA	NA
38	0	DES	Emitter	24	NA	NA
39	0	DES	Emitter	28	NA	NA
40	0	DES	Emitter	30	NA	NA
41	H2	DES	Emitter	32	16.82	NA
42	H2	DES	Emitter	29	9.86	NA
43	H2	DES	Emitter	33	23.74	NA
44	H2	DES	Emitter	32	16.83	NA
45	H4	DES	Emitter	24	21.44	14.25
46	H4	DES	Emitter	21	23.23	10.38
47	H4	DES	Emitter	23	20.15	12.73
48	H4	DES	Emitter	30	6.33	12.87
49	0	KEN	Emitter	32	NA	NA
50	0	KEN	Emitter	23	NA	NA
51	0	KEN	Emitter	27	NA	NA
52	0	KEN	Emitter	37	NA	NA
53	H2	KEN	Emitter	23	25.6	NA
54	H2	KEN	Emitter	34	6.81	NA
55	H2	KEN	Emitter	21	10.75	NA
56	H2	KEN	Emitter	24	9.43	NA
57	H4	KEN	Emitter	20	12.4	8.56
58	H4	KEN	Emitter	33	7.61	1.69
59	H4	KEN	Emitter	24	19.36	13.79
60	H4	KEN	Emitter	30	1.18	3.31
1	0	BAR	Receiver	15	1.72	12.12
2	0	BAR	Receiver	12	8.94	13.46
3	0	BAR	Receiver	7	11.37	NA
4	0	BAR	Receiver	27	3.99	6.39
5	H2	BAR	Receiver	19	1.28	22.24
6	H2	BAR	Receiver	15	11.23	13.86
7	H2	BAR	Receiver	22	10.63	14.39
8	H2	BAR	Receiver	13	9.03	0.86
9	H4	BAR	Receiver	23	1.58	0.5
10	H4	BAR	Receiver	9	6.16	8.8
11	H4	BAR	Receiver	22	8.83	8.98
12	H4	BAR	Receiver	13	3.2	5.16
13	0	AGRIA	Receiver	24	11.85	4.31
14	0	AGRIA	Receiver	18	8.68	17.39
15	0	AGRIA	Receiver	30	10.43	5.12
16	0	AGRIA	Receiver	20	2.07	7.48
17	H2	AGRIA	Receiver	37	0.25	1.51
18	H2	AGRIA	Receiver	18	2.65	3.24
19	H2	AGRIA	Receiver	12	4.4	18.55
20	H2	AGRIA	Receiver	24	0.28	3.42
21	H4	AGRIA	Receiver	41	10.82	2.61
22	H4	AGRIA	Receiver	13	0.63	1.43
23	H4	AGRIA	Receiver	13	20.78	0.69
24	H4	AGRIA	Receiver	23	27.71	16.87
25	0	MONA	Receiver	21	0.55	25.41
26	0	MONA	Receiver	26	20.84	10.82
27	0	MONA	Receiver	25	15.51	10.23
28	0	MONA	Receiver	30	6.74	1
29	H2	MONA	Receiver	25	11.59	10.26
30	H2	MONA	Receiver	17	6.52	0
31	H2	MONA	Receiver	31	5.91	2.13
32	H2	MONA	Receiver	30	2.08	3.8
33	H4	MONA	Receiver	38	0.92	0.94
34	H4	MONA	Receiver	33	5.98	2.1
35	H4	MONA	Receiver	18	2.01	1.71
36	H4	MONA	Receiver	29	6.21	7.3
37	0	DES	Receiver	25	21.37	32.15
38	0	DES	Receiver	25	21.35	19.01
39	0	DES	Receiver	31	29.25	10.17
40	0	DES	Receiver	30	19.14	13.7
41	H2	DES	Receiver	32	10.79	2.8
42	H2	DES	Receiver	30	10.07	12.66
43	H2	DES	Receiver	28	7.86	3.81
44	H2	DES	Receiver	31	14.88	8
45	H4	DES	Receiver	17	17.04	14.68
46	H4	DES	Receiver	25	4.61	22.84
47	H4	DES	Receiver	27	17.79	8.14
48	H4	DES	Receiver	25	11.63	14.45
49	0	KEN	Receiver	32	10.85	11.42
50	0	KEN	Receiver	21	17.09	9.69
51	0	KEN	Receiver	31	32.26	22.01
52	0	KEN	Receiver	28	2.18	11.48
53	H2	KEN	Receiver	21	2.22	3.31
54	H2	KEN	Receiver	29	0.11	14.58
55	H2	KEN	Receiver	26	1.45	2.59
56	H2	KEN	Receiver	32	1.07	0.19
57	H4	KEN	Receiver	24	1.51	4.47
58	H4	KEN	Receiver	22	1.12	1.82
59	H4	KEN	Receiver	25	6.27	5.52
60	H4	KEN	Receiver	25	2.01	7.6
