# Supplementary material for: Effect of herbivore load on VOC-mediated plant communication in potato
Source: Planta. 2023 Jan 23;257(2):42. doi: 10.1007/s00425-023-04075-6 (PMC11568002; doi:10.1007/s00425-023-04075-6)
Supplement: Supplementary file 4 — Supplementary file4 (TXT 1 KB) [file 425_2023_4075_MOESM4_ESM.txt]

Code	Compound
X1	α-Pinene
X2	3-Hexen-1-ol, acetate, (E)-
X3	D-Limonene
X4	Linalool
X5	Nonanal
X6	Nonatriene (= (E)-4,8-dimethyl-1,3,7-nonatriene)
X7	Butanoic acid, 3-hexenyl ester, (E)-
X9	Dodecane
X10	Decanal
X12	(-)-Bornyl acetate
X13	Tridecane
X14	α-Copaene
X15	β-Elemene
X17	(+)-Sativene
X19	α-Gurjunene
X20	β-Caryophyllene
X21	trans-α-Bergamotene
X22	cis-β-Farnesene
X24	5,9-Undecadien-2-one, 6,10-dimethyl-, (E)- (= trans-Geranylacetone)
X25	(E)-β-Farnesene
X26	Patchoulene
X27	Acoradien
X28	γ-Selinene
X29	Germacrene D
X31	β-Selinene
X32	Zingiberene
X33	α-Farnesene
X34	β-Sesquiphellandrene
X35	unidentified sesquiterpenoid (C15H260)
X36	Caryophyllene oxide
X37	Viridiflorol
